# Supplementary material for: Profiling of insulin-resistant kidney models and human biopsies reveals common and cell-type-specific mechanisms underpinning Diabetic Kidney Disease
Source: Nat Commun. 2024 Nov 19;15:10018. doi: 10.1038/s41467-024-54089-1 (PMC11576882; doi:10.1038/s41467-024-54089-1)
Supplement: Supplementary file 3 — Supplementary Data 1 [file 41467_2024_54089_MOESM3_ESM.xlsx]

## Sheet: Sheet0
SUPPLEMENTARY TABLE 1: Top 40 consistently regulated genes and proteins across insulin resistant kidney cells and their functions
Combined results of DE (Log2 FC) and consensus-OPLS predicted values were used to select the ‘Top 40’ consistently regulated proteins and transcripts across all cell lines. Functional annotations were downloaded from the Uniprot and/or EBI database and edited manually.
Entry	Entry name	Protein names	Gene names	Function	Length	Known Tissue Expression
Q01432	AMPD3_HUMAN	AMP deaminase 3	AMPD3	AMP deaminase plays a critical role in energy metabolism.	767
P01024	CO3_HUMAN	Complement C3	C3 CPAMD1	C3 plays a central role in the activation of the complement system. Its processing by C3 convertase is the central reaction in both classical and alternative complement pathways. In chronic inflammation, acts as a chemoattractant for neutrophils (By similarity). It induces the contraction of smooth muscle, increases vascular permeability and causes histamine release from mast cells and basophilic…	1663	Plasma. The acylation stimulating protein (ASP) is expressed in adipocytes and released into the plasma during both the fasting and postprandial periods.
O43570	CAH12_HUMAN	Carbonic anhydrase 12	CA12	Reversible hydration of carbon dioxide.	354	Highly expressed in colon, kidney, prostate, intestine and activated lymphocytes. Expressed at much higher levels in the renal cell cancers than in surrounding normal kidney tissue.
P16070	CD44_HUMAN	CD44 antigen	CD44 LHR MDU2 MDU3 MIC4	Cell-surface receptor that plays a role in cell-cell interactions, cell adhesion and migration, helping them to sense and respond to changes in the tissue microenvironment. Engages, through its ectodomain, extracellular matrix components such as hyaluronan/HA, collagen, growth factors, cytokines or proteases and serves as a platform for signal transduction by assembling, via its cytoplasmic domai…	742	Isoform 10 (epithelial isoform) is expressed by cells of epithelium and highly expressed by carcinomas.
P27701	CD82_HUMAN	CD82 antigen	CD82 KAI1 SAR2 ST6 TSPAN27	Associates with CD4 or CD8 and delivers costimulatory signals for the TCR/CD3 pathway.	267	Lymphoid.
P10619	PPGB_HUMAN	Lysosomal protective protein	CTSA PPGB	Protective protein appears to be essential for both the activity of beta-galactosidase and neuraminidase, it associates with these enzymes and exerts a protective function necessary for their stability and activity.	480
P25774	CATS_HUMAN	Cathepsin S	CTSS	Thiol protease. Key protease responsible for the removal of the invariant chain from MHC class II molecules and MHC class II antigen presentation.	331
P09341	GROA_HUMAN	Growth-regulated alpha protein	CXCL1 GRO GRO1 GROA MGSA SCYB1	Has chemotactic activity for neutrophils. May play a role in inflammation and exerts its effects on endothelial cells in an autocrine fashion.	107
P53355	DAPK1_HUMAN	Death-associated protein kinase 1	DAPK1 DAPK	Calcium/calmodulin-dependent serine/threonine kinase involved in multiple cellular signaling pathways that trigger cell survival, apoptosis, and autophagy. Regulates both type I apoptotic and type II autophagic cell deaths signal, depending on the cellular setting.	1430	Isoform 2 is expressed in normal intestinal tissue as well as in colorectal carcinomas.
Q9Y3R5	DOP2_HUMAN	Protein dopey-2	DOP1B C21orf5 DOPEY2 KIAA0933	May play a role in regulating membrane trafficking of cargo proteins. Together with ATP9A and MON2, regulates SNX3 retromer-mediated endosomal sorting of WLS away from lysosomal degradation.	2298	Ubiquitously expressed.
P27487	DPP4_HUMAN	Dipeptidyl peptidase 4	DPP4 ADCP2 CD26	Cell surface glycoprotein receptor involved in the costimulatory signal essential for T-cell receptor (TCR)-mediated T-cell activation. Acts as a positive regulator of T-cell coactivation, by binding at least ADA, CAV1, IGF2R, and PTPRC.	766	Expressed in lymphatic vessels but not in blood vessels in the skin, small intestine, esophagus, ovary, breast and prostate glands.
P15924	DESP_HUMAN	Desmoplakin	DSP	Major high molecular weight protein of desmosomes. Involved in the organization of the desmosomal cadherin-plakoglobin complexes into discrete plasma membrane domains and in the anchoring of intermediate filaments to the desmosomes.	2871	Isoform DPI is apparently an obligate constituent of all desmosomes. Isoform DPII resides predominantly in tissues and cells of stratified origin.
P16930	FAAA_HUMAN	Fumarylacetoacetase	FAH	Catalyses the hydrolytic cleavage of a carbon-carbon bond in fumarylacetoacetate to yield fumarate and acetoacetate as the final step in phenylalanine and tyrosine degradation.	419	Mainly expressed in liver and kidney. Lower levels are also detected in many other tissues.
P48507	GSH0_HUMAN	Glutamate-cysteine ligase regulatory subunit	GCLM GLCLR	Catalyzes the ATP-dependent ligation of L-glutamate and L-cysteine to form L-gamma-glutamyl-L-cysteine, the first and rate-limiting step in glutathione (GSH) biosynthesis,	274	In all tissues examined. Highest levels in skeletal muscle.
P46976	GLYG_HUMAN	Glycogenin-1	GYG1 GYG	Self-glucosylates, via an inter-subunit mechanism, to form an oligosaccharide primer that serves as substrate for glycogen synthase.	350	Highly expressed in skeletal muscle and heart, with lower levels in brain, lung, kidney and pancreas.
Q8WUI4	HDAC7_HUMAN	Histone deacetylase 7	HDAC7 HDAC7A	Responsible for the deacetylation of lysine residues on the N-terminal part of the core histones (H2A, H2B, H3 and H4). Histone deacetylation gives a tag for epigenetic repression and plays an important role in transcriptional regulation, cell cycle progression and developmental events.	952
P52926	HMGA2_HUMAN	High mobility group protein HMGI-C	HMGA2 HMGIC	Functions as a transcriptional regulator. Functions in cell cycle regulation through CCNA2. Plays an important role in chromosome condensation during the meiotic G2/M transition of spermatocytes.	109
P16144	ITB4_HUMAN	Integrin beta-4 (GP150)	ITGB4	Integrin alpha-6/beta-4 is a receptor for laminin. Plays a critical structural role in the hemidesmosome of epithelial cells. Is required for the regulation of keratinocyte polarity and motility. ITGA6:ITGB4 binds to NRG1 (via EGF domain) and this binding is essential for NRG1-ERBB signaling.	1822	Integrin alpha-6/beta-4 is predominantly expressed by epithelia. Isoform beta-4D is also expressed in colon and placenta. Isoform beta-4E is also expressed in epidermis, lung, duodenum, heart, spleen and stomach.
Q16719	KYNU_HUMAN	Kynureninase	KYNU	Catalyzes the cleavage of L-kynurenine (L-Kyn) and L-3-hydroxykynurenine (L-3OHKyn) into anthranilic acid (AA) and 3-hydroxyanthranilic acid (3-OHAA), respectively.	465	Expressed in all tissues tested (heart, brain placenta, lung, liver, skeletal muscle, kidney and pancreas). Highest levels found in placenta, liver and lung. Expressed in all brain regions.
Q8IV20	LACC1_HUMAN	Purine nucleoside phosphorylase LACC1	LACC1 C13orf31 FAMIN	Purine nucleoside enzyme that catalyzes the phosphorolysis of adenosine, guanosine and inosine nucleosides, yielding D-ribose 1-phosphate and the respective free bases, adenine, guanine and hypoxanthine. Also catalyzes the phosphorolysis of S-methyl-5'-thioadenosine into adenine and S-methyl-5-thio-alpha-D-ribose 1-phosphate and has adenosine deaminase activity.	430	Ubiquitously expressed, with higher expression levels in immune-related tissues such as lymph nodes and spleen.
Q13751	LAMB3_HUMAN	Laminin subunit beta-3	LAMB3 LAMNB1	Binding to cells via a high affinity receptor, laminin is thought to mediate the attachment, migration and organization of cells into tissues during embryonic development by interacting with other extracellular matrix components.	1172	Found in the basement membranes (major component).
Q53QV2	LBH_HUMAN	Protein LBH	LBH	Transcriptional activator which may act in mitogen-activated protein kinase signaling pathway.	105	Highly expressed in heart, and expressed at low levels in placenta, lung, skeletal muscle, kidney and liver.
Q16798	MAON_HUMAN	NADP-dependent malic enzyme, mitochondrial	ME3	Catalyzes the oxidative decarboxylation of (S)-malate to pyruvate using NADP+ as a cofactor.	604	Expressed predominantly in organs with a low-division rate.
Q9UM54	MYO6_HUMAN	Unconventional myosin-VI	MYO6 KIAA0389	Myosins are actin-based motor molecules with ATPase activity (By similarity). Unconventional myosins serve in intracellular movements (By similarity). Myosin 6 is a reverse-direction motor protein that moves towards the minus-end of actin filaments.	1294	Expressed in most tissues examined including heart, brain, placenta, pancreas, spleen, thymus, prostate, testis, ovary, small intestine and colon.
P43490	NAMPT_HUMAN	Nicotinamide phosphoribosyltransferase	NAMPT PBEF PBEF1	Catalyzes the condensation of nicotinamide with 5-phosphoribosyl-1-pyrophosphate to yield nicotinamide mononucleotide, an intermediate in the biosynthesis of NAD. It is the rate limiting component in the mammalian NAD biosynthesis pathway. The secreted form behaves both as a cytokine with immunomodulating properties and an adipokine with anti-diabetic properties.	491	Expressed in large amounts in bone marrow, liver tissue, and muscle. Also present in heart, placenta, lung, and kidney tissues.
Q9Y5B8	NDK7_HUMAN	Nucleoside diphosphate kinase 7	NME7	Major role in the synthesis of nucleoside triphosphates other than ATP. The ATP gamma phosphate is transferred to the NDP beta phosphate via a ping-pong mechanism, using a phosphorylated active-site intermediate.	376
Q96F24	NRBF2_HUMAN	Nuclear receptor-binding factor 2	NRBF2 COPR	May modulate transcriptional activation by target nuclear receptors. Can act as transcriptional activator. Involved in starvation-induced autophagy probably by its association with PI3K complex I (PI3KC3-C1).	287	Detected in keratinocytes, liver and placenta. Expressed in a subset of cells in pediatric medulloblastoma
Q96IZ0	PAWR_HUMAN	PRKC apoptosis WT1 regulator protein	PAWR PAR4	Pro-apoptotic protein capable of selectively inducing apoptosis in cancer cells, sensitizing the cells to diverse apoptotic stimuli and causing regression of tumors in animal models. Inhibits the transcriptional activation and augments the transcriptional repression mediated by WT1.	340	Widely expressed. Expression is elevated in various neurodegenerative diseases such as amyotrophic lateral sclerosis, Alzheimer, Parkinson and Huntington diseases and stroke. Down-regulated in several cancers.
Q9NR12	PDLI7_HUMAN	PDZ and LIM domain protein 7	PDLIM7 ENIGMA	May function as a scaffold on which the coordinated assembly of proteins can occur. May play a role as an adapter that, via its PDZ domain, localizes LIM-binding proteins to actin filaments of both skeletal muscle and nonmuscle tissues.	457	Isoform 1 and isoform 2 are expressed ubiquitously, however, isoform 2 predominates in skeletal muscle, isoform 1 is more abundant in lung, spleen, leukocytes and fetal liver.
Q16875	F263_HUMAN	6-phosphofructo-2-kinase/fructose-2,6-bisphosphatase 3	PFKFB3	Synthesis and degradation of fructose 2,6-bisphosphate.	520	Ubiquitous.
Q86UU1	PHLB1_HUMAN	Pleckstrin homology-like domain family B member 1	PHLDB1 KIAA0638 LL5A DLNB07	PHLDB1, -2, and -3 (or LL5alpha, -beta, and -gamma) belong to the LL5 protein family. They contain a C-terminal PH domain. PHLDB2 is a key component of the synaptic podosomes that play an important role in in postsynaptic maturation. Essential for quick Filamin A-dependent SHIP2 translocation in response to membrane PtdIns(3,4,5)P3, and hence plays an important role in efficient lamellipodium for…	1377
Q99541	PLIN2_HUMAN	Perilipin-2	PLIN2 ADFP	May be involved in development and maintenance of adipose tissue.	437	lipid globules.
Q14108	SCRB2_HUMAN	Lysosome membrane protein 2	SCARB2 CD36L2 LIMP2 LIMPII	Acts as a lysosomal receptor for glucosylceramidase (GBA) targeting.	478
P48594	SPB4_HUMAN	Serpin B4	SERPINB4 PI11 SCCA2	May act as a protease inhibitor to modulate the host immune response against tumor cells.	390	Squamous cells.
Q8TE77	SSH3_HUMAN	Protein phosphatase Slingshot homolog 3	SSH3 SSH3L	Protein phosphatase which may play a role in the regulation of actin filament dynamics. Can dephosphorylate and activate the actin binding/depolymerizing factor cofilin, which subsequently binds to actin filaments and stimulates their disassembly.	659
P48307	TFPI2_HUMAN	Tissue factor pathway inhibitor 2	TFPI2	May play a role in the regulation of plasmin-mediated matrix remodeling. Inhibits trypsin, plasmin, factor VIIa/tissue factor and weakly factor Xa.	235	Umbilical vein endothelial cells, liver, placenta, heart, pancreas, and maternal serum at advanced pregnancy.
P02786	TFR1_HUMAN	Transferrin receptor protein 1	TFRC	Cellular uptake of iron occurs via receptor-mediated endocytosis of ligand-occupied transferrin receptor into specialized endosomes. Endosomal acidification leads to iron release. The apotransferrin-receptor complex is then recycled to the cell surface with a return to neutral pH and the concomitant loss of affinity of apotransferrin for its receptor.	760
O43294	TGFI1_HUMAN	Transforming growth factor beta-1-induced transcript 1 protein	TGFB1I1 ARA55	Functions as a molecular adapter coordinating multiple protein-protein interactions at the focal adhesion complex and in the nucleus. Links various intracellular signaling modules to plasma membrane receptors and regulates the Wnt and TGFB signaling pathways. May also regulate SLC6A3 and SLC6A4 targeting to the plasma membrane hence regulating their activity.	461	Expressed in platelets, smooth muscle and prostate stromal cells (at protein level).
Q9ULQ1	TPC1_HUMAN	Two pore channel protein 1	TPCN1 KIAA1169 TPC1	Intracellular channel initially characterized as a non-selective Ca(2+)-permeable channel activated by NAADP (nicotinic acid adenine dinucleotide phosphate), it is also a voltage-gated highly-selective Na(+) channel activated directly by PI(3,5)P2 (phosphatidylinositol 3,5-bisphosphate) that senses pH changes and confers electrical excitability to organelles	816	Highest expression found in the heart and kidney, and lowest expression found in the spleen.
Q15942	ZYX_HUMAN	Zyxin	ZYX	Adhesion plaque protein. Binds alpha-actinin and the CRP protein. Important for targeting TES and ENA/VASP family members to focal adhesions and for the formation of actin-rich structures. May be a component of a signal transduction pathway that mediates adhesion-stimulated changes in gene expression	572
