# Supplementary material for: Profiling of insulin-resistant kidney models and human biopsies reveals common and cell-type-specific mechanisms underpinning Diabetic Kidney Disease
Source: Nat Commun. 2024 Nov 19;15:10018. doi: 10.1038/s41467-024-54089-1 (PMC11576882; doi:10.1038/s41467-024-54089-1)
Supplement: Supplementary file 4 — Supplementary Data 2 [file 41467_2024_54089_MOESM4_ESM.xlsx]

## Sheet: Sheet1
Supplementary table 2: Transcription factor binding site enrichment for the top 40 consistently regulated genes
Results of Overrepresentation analysis (one tailed) using the TRANSFAC database demonstrating transcription factor binding sites significantly enriched amongst top 40 genes, consistently regulated across all insulin resistant cell types.
Gene Set	Transcription Factor	Motif	Size	Expect	Ratio	P Value
SRF_C	SRF	DCCWTATATGGNCWN	209	0.5673	5.2882	0.018737
LBP1_Q6	UBP1	CAGCTGS	217	0.58901	5.0933	0.020678
COUP_DR1_Q6	PITX2	TGACCTTTGACCC	241	0.65416	4.586	0.027147
MYB_Q6	MYB	NNNAACTGNC	250	0.67859	4.4209	0.029823
