# Supplementary material for: Profiling of insulin-resistant kidney models and human biopsies reveals common and cell-type-specific mechanisms underpinning Diabetic Kidney Disease
Source: Nat Commun. 2024 Nov 19;15:10018. doi: 10.1038/s41467-024-54089-1 (PMC11576882; doi:10.1038/s41467-024-54089-1)
Supplement: Supplementary file 5 — Supplementary Data 3 [file 41467_2024_54089_MOESM5_ESM.xlsx]

## Sheet: Sheet1
Supplementary table 3: Baseline characteristics of human DKD cohorts, age, diabetes duration, HbA1C, GFR, ACR and Proteinuria presented as mean (SD)
Early-stage DKD (American Indian Type 2 diabetes cohort, n=74)
Male, %N	0.29
Age, years	46 (10)
Diabetes duration, years	15.50 (6.05)
HbA1C, %	9.3 (2.01)
GFR, ml/min	145 (53)
ACR, mg/g	35 [11-147]
Advanced-stage DKD (ERCB DKD, n=19)
Male, %N	0.68
Age, years	58 (10)
GFR, mls/min/1.73m3	46 (28)
Proteinuria	3(2)
