# Supplementary material for: Profiling of insulin-resistant kidney models and human biopsies reveals common and cell-type-specific mechanisms underpinning Diabetic Kidney Disease
Source: Nat Commun. 2024 Nov 19;15:10018. doi: 10.1038/s41467-024-54089-1 (PMC11576882; doi:10.1038/s41467-024-54089-1)
Supplement: Supplementary file 6 — Supplementary Data 4 [file 41467_2024_54089_MOESM6_ESM.xls]

## Sheet: Copied from GSEA
Supplementary Table 4: GSEA results of selected immune and inflammatory response pathways enriched in insulin-resistant kidney cells
Normalised enrichment scores (NES) for immune/ inflammatory response pathways significantly enriched across insulin resistant cell lines and the core enrichment inflammatory genes and proteins.
Ontology	Description	Pod_RNAseq_NES	Pod_Prot_NES	Pod_ConsensusOPLS_loadings_genes_NES	Pod_ConsensusOPLS_loadings_proteins_NES	GEC_RNAseq_NES	GEC_Prot_NES	GEC_ConsensusOPLS_loadings_genes_NES	GEC_ConsensusOPLS_loadings_proteins_NES	MC_RNAseq_NES	MC_Prot_NES	MC_ConsensusOPLS_loadings_genes_NES	MC_ConsensusOPLS_loadings_proteins_NES	PTC_RNAseq_NES	PTC_Prot_NES	PTC_ConsensusOPLS_loadings_genes_NES	PTC_ConsensusOPLS_loadings_proteins_NES	Pod_RNAseq_pvalue	Pod_Prot_pvalue	Pod_ConsensusOPLS_loadings_genes_pvalue	Pod_ConsensusOPLS_loadings_proteins_pvalue	GEC_RNAseq_pvalue	GEC_Prot_pvalue	GEC_ConsensusOPLS_loadings_genes_pvalue	GEC_ConsensusOPLS_loadings_proteins_pvalue	MC_RNAseq_pvalue	MC_Prot_pvalue	MC_ConsensusOPLS_loadings_genes_pvalue	MC_ConsensusOPLS_loadings_proteins_pvalue	PTC_RNAseq_pvalue	PTC_Prot_pvalue	PTC_ConsensusOPLS_loadings_genes_pvalue	PTC_ConsensusOPLS_loadings_proteins_pvalue	Pod_RNAseq_qvalues	Pod_Prot_qvalues	Pod_ConsensusOPLS_loadings_genes_qvalues	Pod_ConsensusOPLS_loadings_proteins_qvalues	GEC_RNAseq_qvalues	GEC_qvalues	GEC_ConsensusOPLS_loadings_genes_qvalues	GEC_ConsensusOPLS_loadings_proteins_qvalues	MC_RNAseq_qvalues	MC_Prot_qvalues	MC_ConsensusOPLS_loadings_genes_qvalues	MC_ConsensusOPLS_loadings_proteins_qvalues	PTC_RNAseq_qvalues	PTC_Prot_qvalues	PTC_ConsensusOPLS_loadings_genes_qvalues	PTC_ConsensusOPLS_loadings_proteins_qvalues
GO_BP	GO_HUMORAL_IMMUNE_RESPONSE	1.91174	2.12977	1.79246	1.92985	1.88632	2.01001	1.86099	1.69906	1.95112	1.43661	1.93296	1.27031	1.85688	2.15108	2.17914	1.89415	0.002874	0.001675	0.001802	0.005917	0.003817	0.002101	0.001792	0.017094	0.001736	0.094474	0.001887	0.165428	0.001473	0.001799	0.001795	0.004008	0.09299	0.100565	0.033325	0.110062	0.283822	0.0424	0.038268	0.098633	0.06029	0.527323	0.042238	0.556487	0.058051	0.146704	0.040974	0.10111
GO_BP	GO_INNATE_IMMUNE_RESPONSE_ACTIVATING_CELL_SURFACE_RECEPTOR_SIGNALING_PATHWAY	1.33442	1.18228	2.55511	0.744742	0.964831	0.677751	2.08151	0.810238	0.776144	0.535262	0.826839	1.07751	1.30039	0.718028	1.23277	1.13292	0.066092	0.201238	0.001802	0.903885	0.526515	0.940678	0.001779	0.82265	0.906897	0.99375	0.807692	0.332031	0.080645	0.920684	0.125	0.257426	0.344191	0.621685	0.033325	0.880888	0.892288	0.829641	0.038268	0.7497	0.887704	0.941464	0.832435	0.682789	0.429918	0.937022	0.382798	0.555196
GO_BP	GO_NEGATIVE_REGULATION_OF_INNATE_IMMUNE_RESPONSE	1.81878	1.62028	1.95329	1.56554	1.35945	1.68234	1.42922	0.887172	1.62809	1.70443	1.33545	0.659187	1.67182	1.59301	1.20668	1.02799	0.002717	0.022951	0.003546	0.032323	0.04908	0.02935	0.044563	0.620172	0.007407	0.030249	0.096045	0.898496	0.003295	0.030631	0.1875	0.40748	0.09299	0.229369	0.04806	0.264187	0.436207	0.161001	0.199471	0.656965	0.100062	0.415306	0.368584	0.897256	0.074958	0.36766	0.446257	0.641314
GO_BP	GO_REGULATION_OF_ADAPTIVE_IMMUNE_RESPONSE	1.94256	1.14806	1.72501	0.681371	1.5847	1.91011	1.57908	1.00167	1.82674	1.49705	1.89494	1.53069	1.73431	1.27755	1.65158	1.31352	0.002967	0.264848	0.00361	0.9499	0.007576	0.004167	0.009107	0.45182	0.001701	0.044944	0.001934	0.016791	0.001449	0.161905	0.001832	0.078278	0.09299	0.679652	0.04806	0.896111	0.283822	0.060387	0.080108	0.579988	0.06029	0.435929	0.042238	0.207457	0.058051	0.599598	0.040974	0.372725
GO_BP	GO_REGULATION_OF_IMMUNE_EFFECTOR_PROCESS	2.05926	1.55697	2.13917	1.06599	1.43989	1.68097	1.42602	0.946228	1.83753	1.45329	1.89685	0.954797	1.95069	1.65339	1.62971	1.26565	0.003257	0.004225	0.001727	0.346154	0.007576	0.006048	0.007207	0.58	0.001595	0.021834	0.001984	0.545802	0.001261	0.002874	0.001792	0.078351	0.09299	0.103602	0.033325	0.668321	0.283822	0.071644	0.069272	0.636757	0.06029	0.372292	0.042238	0.779616	0.058051	0.146704	0.040974	0.372725
GO_BP	GO_T_HELPER_1_TYPE_IMMUNE_RESPONSE	1.62665	1.6692	1.62839	0.986336	1.37973	1.92194	1.32147	1.39348	1.48967	1.17116	1.52098	1.37654	1.36631	1.39843	1.28126	0.869167	0.020513	0.014981	0.01773	0.473904	0.086455	0.008621	0.1171	0.104348	0.034358	0.288618	0.037523	0.117188	0.093697	0.117308	0.161654	0.615538	0.191561	0.188195	0.121705	0.732492	0.524645	0.084149	0.316361	0.278568	0.237148	0.72864	0.23687	0.486032	0.459086	0.538843	0.422676	0.737955
GO_BP	GO_ACUTE_INFLAMMATORY_RESPONSE	1.87079	2.28149	1.71909	1.96503	1.60769	2.08912	1.44851	0.996796	1.78092	1.77456	1.63171	1.83042	1.89709	1.81652	2.08351	1.48645	0.002755	0.001639	0.005505	0.00404	0.011111	0.002101	0.03405	0.470085	0.001779	0.008881	0.011516	0.005758	0.001534	0.007246	0.001869	0.050781	0.09299	0.100565	0.059354	0.096189	0.28611	0.0424	0.175925	0.591275	0.06029	0.313925	0.129991	0.119394	0.058051	0.194953	0.040974	0.320405
GO_BP	GO_INFLAMMATORY_RESPONSE	2.24871	1.88916	2.24505	1.43951	1.79247	1.71326	1.8378	1.072	1.94598	1.74923	1.94695	1.51349	2.07337	1.61579	2.23046	1.37117	0.004219	0.001335	0.001631	0.008247	0.012821	0.00431	0.001647	0.261161	0.001486	0.001325	0.002033	0.003795	0.001149	0.001397	0.00177	0.017822	0.094961	0.100565	0.033325	0.132578	0.292764	0.060387	0.038268	0.451291	0.06029	0.313925	0.042238	0.091707	0.058051	0.146704	0.040974	0.213317
GO_BP	GO_LEUKOCYTE_ACTIVATION_INVOLVED_IN_INFLAMMATORY_RESPONSE	1.80456	1.25282	1.89385	1.54285	1.30006	1.87113	1.61219	1.88516	1.54625	1.44776	1.7064	1.78327	1.73607	1.40019	2.08375	1.32051	0.005128	0.223048	0.003546	0.045175	0.128065	0.012658	0.014733	0.008421	0.031915	0.084149	0.011561	0.007692	0.001704	0.117308	0.001869	0.175299	0.1026	0.636918	0.04806	0.307635	0.608475	0.105568	0.109339	0.065167	0.229374	0.504159	0.129991	0.142835	0.058051	0.538843	0.040974	0.490439
GO_BP	GO_NEUROINFLAMMATORY_RESPONSE	2.17149	1.78171	2.19704	1.91516	1.57854	2.04089	1.65353	1.96527	1.69893	1.70204	1.78373	1.99692	1.91208	1.61331	2.21572	1.68991	0.002688	0.006969	0.001792	0.00207	0.015291	0.002141	0.007143	0.002096	0.003683	0.027829	0.003802	0.003914	0.001642	0.02439	0.001828	0.011429	0.09299	0.124395	0.033325	0.06222	0.30171	0.0424	0.069272	0.030585	0.072386	0.403977	0.066865	0.092096	0.058051	0.323135	0.040974	0.177882
GO_BP	GO_POSITIVE_REGULATION_OF_ACUTE_INFLAMMATORY_RESPONSE	1.64941	1.84007	1.9732	1.5572	1.74133	1.85006	1.72541	1.38454	1.3573	1.77357	1.60675	1.79679	1.47594	1.74585	2.00491	1.75577	0.017949	0.001898	0.005425	0.039749	0.007538	0.002058	0.012915	0.128964	0.109195	0.008282	0.03321	0.00202	0.060109	0.003752	0.003788	0.014085	0.18167	0.100565	0.059354	0.291874	0.283822	0.0424	0.099961	0.309203	0.419014	0.313925	0.222276	0.065081	0.377272	0.151467	0.057468	0.190938
GO_BP	GO_POSITIVE_REGULATION_OF_INFLAMMATORY_RESPONSE	1.83452	1.99293	1.6351	1.4759	1.66682	2.07374	1.62252	1.27774	1.88663	1.78336	1.72921	1.54511	1.83814	1.76248	1.88116	1.50397	0.002833	0.001642	0.00738	0.039841	0.01145	0.002105	0.001776	0.126819	0.001721	0.008418	0.001912	0.022388	0.001473	0.005008	0.001795	0.036735	0.09299	0.100565	0.07132	0.291874	0.28611	0.0424	0.038268	0.306554	0.06029	0.313925	0.042238	0.24529	0.058051	0.168946	0.040974	0.281835
HALLMARK	HALLMARK_INFLAMMATORY_RESPONSE	2.71679	2.30283	3.33908	2.21807	2.39846	2.19502	2.6113	1.85918	2.26398	1.66102	2.5805	1.69294	2.14198	1.90068	2.72898	1.73939	0.0030303	0.00165563	0.00171821	0.00191939	0.00584795	0.00203252	0.00175131	0.00210084	0.00168634	0.0109034	0.00199601	0.00744879	0.00132979	0.00325203	0.00185874	0.0102459	0.00596217	0.00829476	0.00181818	0.0107852	0.014647	0.00663423	0.00217801	0.00754575	0.00445558	0.0293173	0.00358781	0.0145615	0.00457045	0.00681233	0.00305998	0.0210153
REACTOME	REACTOME_THE_NLRP3_INFLAMMASOME	1.16578	0.93836	1.84505	1.45369	1.08797	1.18223	1.70396	1.47888	1.21011	0.680481	0.981582	0.953815	1.35833	0.815043	1.59646	0.817137	0.257282	0.550186	0.00764818	0.0769231	0.380102	0.251953	0.0168539	0.0611814	0.236742	0.832734	0.477495	0.508911	0.0977312	0.706226	0.0414313	0.683438	0.664441	0.849128	0.0376763	0.254402	0.942771	0.545181	0.0747496	0.193652	0.67302	0.929949	0.70267	0.713376	0.551212	0.94876	0.241779	0.74894
[truncated: 16 more columns]
