# Supplementary material for: Profiling of insulin-resistant kidney models and human biopsies reveals common and cell-type-specific mechanisms underpinning Diabetic Kidney Disease
Source: Nat Commun. 2024 Nov 19;15:10018. doi: 10.1038/s41467-024-54089-1 (PMC11576882; doi:10.1038/s41467-024-54089-1)
Supplement: Supplementary file 7 — Supplementary Data 5 [file 41467_2024_54089_MOESM7_ESM.xls]

## Sheet: Sheet1
Supplementary Table 5: GSEA results of selected ER stress/UPR pathways enriched in insulin-resistant kidney cells
Normalised enrichment scores (NES) for ER stress/UPR pathways significantly enriched across insulin resistant cell lines and the core enrichment ER stress/UPR genes and proteins.
Ontology	Description	Pod_RNAseq_NES	Pod_Prot_NES	Pod_ConsensusOPLS_loadings_genes_NES	Pod_ConsensusOPLS_loadings_proteins_NES	GEC_RNAseq_NES	GEC_Prot_NES	GEC_ConsensusOPLS_loadings_genes_NES	GEC_ConsensusOPLS_loadings_proteins_NES	MC_RNAseq_NES	MC_Prot_NES	MC_ConsensusOPLS_loadings_genes_NES	MC_ConsensusOPLS_loadings_proteins_NES	PTC_RNAseq_NES	PTC_Prot_NES	PTC_ConsensusOPLS_loadings_genes_NES	PTC_ConsensusOPLS_loadings_proteins_NES	Pod_RNAseq_pvalue	Pod_Prot_pvalue	Pod_ConsensusOPLS_loadings_genes_pvalue	Pod_ConsensusOPLS_loadings_proteins_pvalue	GEC_RNAseq_pvalue	GEC_Prot_pvalue	GEC_ConsensusOPLS_loadings_genes_pvalue	GEC_ConsensusOPLS_loadings_proteins_pvalue	MC_RNAseq_pvalue	MC_Prot_pvalue	MC_ConsensusOPLS_loadings_genes_pvalue	MC_ConsensusOPLS_loadings_proteins_pvalue	PTC_RNAseq_pvalue	PTC_Prot_pvalue	PTC_ConsensusOPLS_loadings_genes_pvalue	PTC_ConsensusOPLS_loadings_proteins_pvalue	Pod_RNAseq_qvalues	Pod_Prot_qvalues	Pod_ConsensusOPLS_loadings_genes_qvalues	Pod_ConsensusOPLS_loadings_proteins_qvalues	GEC_RNAseq_qvalues	GEC_Prot_qvalues	GEC_ConsensusOPLS_loadings_genes_qvalues	GEC_ConsensusOPLS_loadings_proteins_qvalues	MC_RNAseq_qvalues	MC_Prot_qvalues	MC_ConsensusOPLS_loadings_genes_qvalues	MC_ConsensusOPLS_loadings_proteins_qvalues	PTC_RNAseq_qvalues	PTC_Prot_qvalues	PTC_ConsensusOPLS_loadings_genes_qvalues	PTC_ConsensusOPLS_loadings_proteins_qvalues
GO_BP	GO_ER_NUCLEUS_SIGNALING_PATHWAY	1.21064	1.80278	1.68509	1.77957	1.39723	1.44797	1.76927	1.95731	1.01017	1.16333	1.21833	1.56786	0.893406	1.1033	1.3263	1.789	0.158602	0.00166113	0.00358423	0.00823045	0.0460123	0.0882353	0.00534759	0.00213675	0.41989	0.271095	0.173004	0.0289017	0.645215	0.35219	0.0930657	0.00994036	0.502323	0.100565	0.0480597	0.132578	0.428932	0.287455	0.0608501	0.0305854	0.740135	0.724792	0.473307	0.278923	0.872192	0.728439	0.340299	0.16515
GO_BP	GO_ER_OVERLOAD_RESPONSE	0.644434	1.71889	1.18275	2.12127	0.513371	1.33211	0.755342	1.51794	0.747274	1.46429	1.0146	1.84568	0.971141	1.31687	1.10257	1.68518	0.904884	0.0018622	0.25	0.00209205	0.983051	0.166667	0.820561	0.05074	0.812623	0.0825147	0.433333	0.00204918	0.521569	0.166979	0.323194	0.0201207	0.897973	0.100565	0.455951	0.0622203	0.940846	0.397503	0.778071	0.187377	0.887704	0.503684	0.68019	0.065081	0.836996	0.60317	0.55574	0.221504
GO_BP	GO_ENDOPLASMIC_RETICULUM_UNFOLDED_PROTEIN_RESPONSE	1.21268	1.71379	2.18041	1.71069	1.09668	1.44905	1.79318	1.81233	0.879814	1.19219	1.26093	1.59559	0.828985	1.40395	1.48227	2.18779	0.105882	0.0031348	0.00182482	0.00641026	0.2103	0.0726141	0.00182149	0.00215517	0.719723	0.22187	0.093985	0.00582524	0.791966	0.0722311	0.00553506	0.002	0.423174	0.100565	0.0333247	0.111949	0.729683	0.256149	0.0382684	0.0305854	0.885713	0.694349	0.364032	0.119834	0.914214	0.465129	0.0728141	0.0706717
GO_BP	GO_PROTEIN_FOLDING_IN_ENDOPLASMIC_RETICULUM	1.36406	1.39862	2.08766	1.57273	1.56976	1.7973	1.7856	2.03248	0.941885	1.37316	1.25237	1.95468	1.22457	1.82831	1.95522	2.34978	0.151079	0.132959	0.00183486	0.0313152	0.0300231	0.0107066	0.00961538	0.00210084	0.553606	0.129555	0.2	0.00194553	0.24952	0.00378788	0.00189753	0.00200803	0.490682	0.531132	0.0333247	0.259506	0.372386	0.0953844	0.0825162	0.0305854	0.815143	0.59124	0.507869	0.065081	0.669039	0.151467	0.0409743	0.0706717
GO_BP	GO_RESPONSE_TO_ENDOPLASMIC_RETICULUM_STRESS	1.044	1.67462	2.13548	1.79656	0.95133	1.45382	1.86226	1.90309	0.733828	1.42212	1.07734	2.17453	0.851	1.37216	1.61274	2.0457	0.301325	0.00135685	0.00173913	0.00205761	0.682927	0.0289256	0.00180832	0.00223714	0.996764	0.0254011	0.261905	0.00193424	0.816456	0.0472222	0.00179211	0.0020284	0.646704	0.100565	0.0333247	0.0622203	0.940846	0.159798	0.0382684	0.0305854	0.887704	0.393983	0.571684	0.065081	0.914214	0.422234	0.0409743	0.0706717
REACTOME	REACTOME_CARGO_CONCENTRATION_IN_THE_ER	0.871307	1.30278	2.09785	1.82928	0.801156	1.25663	1.70325	1.39346	0.747623	1.63195	1.7192	2.28482	0.930708	1.78397	1.97958	2.19359	0.669927	0.156194	0.00184502	0.008	0.80826	0.192698	0.00769231	0.079918	0.848148	0.0212389	0.01417	0.00203252	0.566929	0.00925926	0.00191571	0.00196078	0.901472	0.541153	0.0134391	0.0791446	0.942771	0.491069	0.0416778	0.221671	0.908393	0.255176	0.103049	0.0428918	0.940014	0.214169	0.0366774	0.0369423
REACTOME	REACTOME_UNFOLDED_PROTEIN_RESPONSE_UPR	1.29553	1.50763	2.22333	1.28328	1.19518	1.52222	1.89904	1.98275	0.907919	0.846739	1.27292	1.27319	1.07858	1.47835	1.49084	1.61284	0.0752089	0.0300633	0.00188679	0.114754	0.11985	0.0408163	0.00189394	0.00215983	0.644991	0.706625	0.11691	0.120879	0.344585	0.0514469	0.0134615	0.00824742	0.397514	0.251646	0.0134391	0.29808	0.655157	0.285107	0.0156185	0.0370515	0.908393	0.929949	0.372525	0.400504	0.863699	0.481347	0.1282	0.0804683
REACTOME	REACTOME_IRE1ALPHA_ACTIVATES_CHAPERONES	1.20171	1.25614	2.27873	1.33384	1.06738	1.24271	1.865	1.80924	0.596202	1.11028	1.23283	1.58042	1.24992	1.60569	1.99781	2.02418	0.151741	0.18087	0.00183486	0.0850622	0.311688	0.189135	0.00191939	0.00424628	0.994792	0.342466	0.136	0.0248566	0.157165	0.0338681	0.00187266	0.00204499	0.515978	0.569034	0.0134391	0.263112	0.942771	0.489513	0.0156185	0.0437712	0.908393	0.790214	0.403806	0.157499	0.67987	0.400776	0.0366774	0.0369423
HALLMARK	HALLMARK_UNFOLDED_PROTEIN_RESPONSE	1.62894	1.39844	2.23358	1.57801	1.54991	1.63566	2.34803	1.89971	1.1408	1.04489	1.37879	1.38158	0.819959	1.16201	1.07887	1.06747	0.00268817	0.0474006	0.00172414	0.00591716	0.00505051	0.0117878	0.0017331	0.00215054	0.193437	0.361607	0.0302419	0.046332	0.831711	0.218069	0.300188	0.329854	0.00596217	0.0814083	0.00181818	0.0218001	0.014647	0.029248	0.00217801	0.00754575	0.250607	0.342257	0.0292869	0.0528348	0.673684	0.193176	0.170788	0.246705
[truncated: 16 more columns]
