# Supplementary material for: Profiling of insulin-resistant kidney models and human biopsies reveals common and cell-type-specific mechanisms underpinning Diabetic Kidney Disease
Source: Nat Commun. 2024 Nov 19;15:10018. doi: 10.1038/s41467-024-54089-1 (PMC11576882; doi:10.1038/s41467-024-54089-1)
Supplement: Supplementary file 8 — Supplementary Data 6 [file 41467_2024_54089_MOESM8_ESM.xls]

## Sheet: Sheet1
Supplementary Table 6: GSEA results of selected glycoprotein processing pathways enriched in insulin-resistant kidney cells
Normalised enrichment scores (NES) for pathways related to glycoprotein metabolsm and the core enrichment genes and proteins, that were found to be significantly enriched across insulin resistant cell lines.
Ontology	Description	Pod_RNAseq_NES	Pod_Prot_NES	Pod_ConsensusOPLS_loadings_genes_NES	Pod_ConsensusOPLS_loadings_proteins_NES	GEC_RNAseq_NES	GEC_Prot_NES	GEC_ConsensusOPLS_loadings_genes_NES	GEC_ConsensusOPLS_loadings_proteins_NES	MC_RNAseq_NES	MC_Prot_NES	MC_ConsensusOPLS_loadings_genes_NES	MC_ConsensusOPLS_loadings_proteins_NES	PTC_RNAseq_NES	PTC_Prot_NES	PTC_ConsensusOPLS_loadings_genes_NES	PTC_ConsensusOPLS_loadings_proteins_NES	Pod_RNAseq_pvalue	Pod_Prot_pvalue	Pod_ConsensusOPLS_loadings_genes_pvalue	Pod_ConsensusOPLS_loadings_proteins_pvalue	GEC_RNAseq_pvalue	GEC_Prot_pvalue	GEC_ConsensusOPLS_loadings_genes_pvalue	GEC_ConsensusOPLS_loadings_proteins_pvalue	MC_RNAseq_pvalue	MC_Prot_pvalue	MC_ConsensusOPLS_loadings_genes_pvalue	MC_ConsensusOPLS_loadings_proteins_pvalue	PTC_RNAseq_pvalue	PTC_Prot_pvalue	PTC_ConsensusOPLS_loadings_genes_pvalue	PTC_ConsensusOPLS_loadings_proteins_pvalue	Pod_RNAseq_qvalues	Pod_Prot_qvalues	Pod_ConsensusOPLS_loadings_genes_qvalues	Pod_ConsensusOPLS_loadings_proteins_qvalues	GEC_RNAseq_qvalues	GEC_Prot_qvalues	GEC_ConsensusOPLS_loadings_genes_qvalues	GEC_ConsensusOPLS_loadings_proteins_qvalues	MC_RNAseq_qvalues	MC_Prot_qvalues	MC_ConsensusOPLS_loadings_genes_qvalues	MC_ConsensusOPLS_loadings_proteins_qvalues	PTC_RNAseq_qvalues	PTC_Prot_qvalues	PTC_ConsensusOPLS_loadings_genes_qvalues	PTC_ConsensusOPLS_loadings_proteins_qvalues
GO_BP	GO_AMINOGLYCAN_BIOSYNTHETIC_PROCESS	1.32691	1.50017	1.23254	1.37388	1.63464	1.82644	1.76703	1.48473	1.46584	0.990314	1.36791	1.17673	1.29286	1.67106	1.87778	1.93281	0.0672269	0.0360656	0.125899	0.0644531	0.00775194	0.00852879	0.00176991	0.0274262	0.015625	0.465347	0.045283	0.234848	0.0837004	0.0100671	0.00182149	0.00200401	0.345287	0.294966	0.330594	0.356544	0.283822	0.0841487	0.0382684	0.135965	0.147642	0.833134	0.255096	0.618951	0.437083	0.227157	0.0409743	0.0706717
GO_BP	GO_AMINOGLYCAN_METABOLIC_PROCESS	1.26885	1.48798	1.27947	1.59522	1.49879	1.81339	1.62807	1.59109	1.3584	1.59491	1.71545	1.84775	1.29161	1.78629	2.0581	2.09612	0.0718563	0.0333863	0.0899281	0.0141414	0.00900901	0.00627615	0.00542496	0.00852879	0.032646	0.0207668	0.00191571	0.00186916	0.0775862	0.00160514	0.00181488	0.002	0.354888	0.284304	0.285933	0.178362	0.283822	0.0716445	0.0608501	0.0657332	0.23155	0.367208	0.0422384	0.065081	0.423211	0.146704	0.0409743	0.0706717
GO_BP	GO_CHONDROITIN_SULFATE_PROTEOGLYCAN_BIOSYNTHETIC_PROCESS	1.07679	1.38062	1.53044	1.76822	1.16602	1.26598	1.42538	1.35043	1.32702	1.01647	1.44319	1.22703	0.895001	1.27925	1.36066	1.18974	0.338583	0.126812	0.0369069	0.00617284	0.248021	0.19181	0.0708955	0.128261	0.108856	0.451243	0.0553506	0.219885	0.623264	0.180113	0.120148	0.23619	0.673883	0.522299	0.182411	0.110062	0.760605	0.422515	0.248196	0.308293	0.419014	0.829167	0.287869	0.601943	0.866146	0.615147	0.379343	0.539419
GO_BP	GO_CHONDROITIN_SULFATE_PROTEOGLYCAN_METABOLIC_PROCESS	0.956198	1.26049	1.6496	1.52893	0.923869	1.57941	1.27713	1.65011	1.18249	1.36813	1.49602	1.69525	0.982045	1.52182	1.62309	1.57544	0.527473	0.210435	0.0191638	0.0443038	0.57478	0.0442105	0.136784	0.0171674	0.222022	0.118705	0.0450098	0.0151229	0.502513	0.0456204	0.0172084	0.0298211	0.778384	0.626068	0.127966	0.305922	0.911308	0.195004	0.340074	0.0986331	0.575649	0.575903	0.254681	0.196719	0.830788	0.417657	0.147544	0.259909
GO_BP	GO_GLYCOPROTEIN_METABOLIC_PROCESS	0.997901	1.4687	1.60321	2.03863	0.936635	1.8731	1.58514	2.06259	0.880309	1.71037	1.31111	2.52855	1.04172	1.95526	2.07772	2.35463	0.440433	0.00949797	0.00347222	0.00205761	0.816514	0.00208768	0.00175439	0.00224215	0.836672	0.00272851	0.0264766	0.0019084	0.361491	0.0013986	0.00178891	0.00203666	0.730695	0.14735	0.0480597	0.0622203	0.940846	0.0424	0.0382684	0.0305854	0.887704	0.313925	0.199003	0.065081	0.760624	0.146704	0.0409743	0.0706717
GO_BP	GO_GLYCOSYLATION	0.781536	1.42228	1.64248	1.95034	0.737817	1.88216	1.50307	2.23284	0.731983	1.67231	1.41104	2.47908	0.944567	1.79478	2.00007	2.12053	0.99026	0.0264706	0.00351494	0.00205761	1	0.00204082	0.0053286	0.00225734	0.995223	0.0075188	0.013834	0.0018622	0.588462	0.00149925	0.00179856	0.0020284	0.897973	0.247116	0.0480597	0.0622203	0.940846	0.0424	0.0608501	0.0305854	0.887704	0.313925	0.140137	0.065081	0.859109	0.146704	0.0409743	0.0706717
GO_BP	GO_HEPARAN_SULFATE_PROTEOGLYCAN_BIOSYNTHETIC_PROCESS	1.13957	1.10339	1.11955	1.60716	1.09001	1.31238	0.882162	1.14634	0.944396	0.809769	0.911138	1.18957	0.920486	1.01445	1.32118	0.919104	0.258312	0.368794	0.289982	0.040568	0.330749	0.154008	0.630975	0.288421	0.543561	0.696798	0.602251	0.265152	0.56383	0.446154	0.120301	0.537849	0.601902	0.752391	0.48741	0.293082	0.814116	0.382296	0.693018	0.474352	0.809619	0.899849	0.761737	0.640745	0.853312	0.773992	0.379612	0.705654
GO_BP	GO_PROTEIN_DEGLYCOSYLATION	0.978114	0.98556	0.988921	1.15061	0.768151	1.58806	0.853585	1.55821	0.671397	1.36332	0.651038	1.74712	1.30318	1.47292	1.53836	1.8948	0.4677	0.485217	0.478648	0.2827	0.829268	0.0410367	0.6875	0.0388769	0.934066	0.137011	0.943119	0.00753296	0.135417	0.06	0.0425139	0.00583658	0.742041	0.808945	0.602973	0.631563	0.940846	0.188475	0.720814	0.165358	0.887704	0.597502	0.866024	0.142835	0.530712	0.44398	0.238153	0.129293
GO_BP	GO_PROTEIN_N_LINKED_GLYCOSYLATION	0.882781	1.17444	2.07918	1.4769	1.21294	1.80141	2.16921	2.2616	1.09587	1.84813	2.00998	2.4904	0.76301	1.8466	2.28929	2.46422	0.697548	0.259494	0.0017762	0.0386179	0.12253	0.00649351	0.0017762	0.00215517	0.271945	0.00661157	0.00195312	0.00190476	0.883969	0.00164745	0.00190114	0.00197628	0.853741	0.672998	0.0333247	0.288359	0.599674	0.0716445	0.0382684	0.0305854	0.620344	0.313925	0.0422384	0.065081	0.914214	0.146704	0.0409743	0.0706717
GO_BP	GO_PROTEOGLYCAN_BIOSYNTHETIC_PROCESS	1.09909	1.4168	1.299	1.93137	1.14155	1.23207	1.20632	1.27299	1.20949	1.25697	1.48736	1.63509	0.940528	1.38958	1.5939	1.47022	0.299451	0.0836066	0.106498	0.00606061	0.220447	0.207983	0.161818	0.126068	0.183124	0.193896	0.0344168	0.0134875	0.559006	0.0989209	0.0129151	0.0561122	0.643828	0.447522	0.311783	0.110062	0.740018	0.440398	0.369433	0.306125	0.529951	0.664187	0.226575	0.190206	0.852737	0.515865	0.125511	0.330833
GO_BP	GO_PROTEOGLYCAN_METABOLIC_PROCESS	0.997268	1.18024	1.24545	1.70905	1.29912	1.51017	1.34435	1.62486	1.12817	1.58942	1.42245	1.93431	1.0463	1.70048	1.82567	1.93384	0.475138	0.254486	0.137363	0.0159046	0.0792453	0.0554371	0.0694698	0.0168776	0.252613	0.0348259	0.037037	0.00188679	0.376147	0.00990099	0.00188324	0.00407332	0.747886	0.66937	0.343059	0.189881	0.513676	0.219871	0.246204	0.0986331	0.600248	0.423181	0.236084	0.065081	0.771028	0.224966	0.0409743	0.10111
KEGG	KEGG_GLYCOSAMINOGLYCAN_BIOSYNTHESIS_HEPARAN_SULFATE	0.707025	1.24644	0.980089	1.90287	1.38601	1.43235	1.41447	1.58148	0.62582	1.30424	1.18175	1.39712	0.882676	1.47164	1.35094	1.32236	0.863208	0.234733	0.498134	0.00397614	0.0891365	0.0997831	0.0809793	0.041841	0.937618	0.192661	0.239089	0.0990654	0.630473	0.0859375	0.114563	0.178357	0.933786	0.390459	0.551541	0.0187507	0.391152	0.317439	0.143253	0.0979808	0.888512	0.527774	0.449733	0.298934	0.759977	0.294523	0.194604	0.295284
REACTOME	REACTOME_ASPARAGINE_N_LINKED_GLYCOSYLATION	0.835672	0.908787	2.17315	1.43109	0.91283	1.01479	1.91068	1.38059	0.619407	1.36939	1.19164	2.47107	0.877078	1.53042	1.75815	1.87839	0.945946	0.673759	0.00173611	0.00426439	0.868966	0.424	0.00182482	0.0117925	1	0.0414438	0.105058	0.00189036	0.770352	0.0069735	0.0018797	0.00210084	0.909161	0.903801	0.0134391	0.0608338	0.942771	0.685645	0.0156185	0.0820592	0.908393	0.365989	0.353944	0.0428918	0.940014	0.214169	0.0366774	0.0369423
REACTOME	REACTOME_BIOSYNTHESIS_OF_THE_N_GLYCAN_PRECURSOR_DOLICHOL_LIPID_LINKED_OLIGOSACCHARIDE_LLO_AND_TRANSFER_TO_A_NASCENT_PROTEIN	1.0613	0.660484	1.5922	0.886722	0.893433	1.25418	1.78181	1.39114	1.03028	1.41005	1.55214	1.75472	1.10579	1.45317	2.11809	0.996415	0.335938	0.931667	0.00948767	0.625	0.716783	0.183099	0.00191205	0.0568421	0.384071	0.0844828	0.00626305	0.00390625	0.306122	0.0662021	0.00194175	0.453799	0.74035	0.917821	0.0442728	0.701137	0.942771	0.480153	0.0156185	0.187739	0.827419	0.490419	0.0575315	0.061843	0.838415	0.524185	0.0366774	0.652177
REACTOME	REACTOME_GLYCOSAMINOGLYCAN_METABOLISM	1.18259	1.0473	1.11325	1.46748	1.62506	1.62531	1.78627	1.64471	1.38589	1.69256	1.7202	1.82316	1.32422	1.85693	2.08387	2.40578	0.165698	0.369707	0.264706	0.0387755	0.0037037	0.0206186	0.00194932	0.00627615	0.024735	0.0114379	0.00400802	0.00188324	0.0631868	0.0049505	0.0018797	0.00203666	0.53965	0.736819	0.399936	0.17904	0.128447	0.211279	0.0156185	0.0544877	0.229569	0.189772	0.0407539	0.0428918	0.475498	0.205661	0.0366774	0.0369423
[truncated: 16 more columns]
