# Supplementary material for: Profiling of insulin-resistant kidney models and human biopsies reveals common and cell-type-specific mechanisms underpinning Diabetic Kidney Disease
Source: Nat Commun. 2024 Nov 19;15:10018. doi: 10.1038/s41467-024-54089-1 (PMC11576882; doi:10.1038/s41467-024-54089-1)
Supplement: Supplementary file 9 — Supplementary Data 7 [file 41467_2024_54089_MOESM9_ESM.xlsx]

## Sheet: Sheet0
Supplementary Table 7: Details of core genes/proteins driving results of mitochodrial enrichment analysis
Core genes and proteins driving the enrichment of mitochondrial pathways were selected from GSEA results. Functional annotations were downloaded from the Uniprot database and edited manually.
Entry	Entry name	Protein names	Gene names	Length	Function [CC]	Subcellular location [CC]
P30837	AL1B1_HUMAN	Aldehyde dehydrogenase X, mitochondrial	ALDH1B1 ALDH5 ALDHX	517	ALDHs play a major role in the detoxification of alcohol-derived acetaldehyde. They are involved in the metabolism of corticosteroids, biogenic amines, neurotransmitters, and lipid peroxidation.	Mitochondrion matrix.
P10809	CH60_HUMAN	60 kDa heat shock protein, mitochondrial	HSPD1 HSP60	573	Chaperonin implicated in mitochondrial protein import and macromolecular assembly. Together with Hsp10, facilitates the correct folding of imported proteins. May also prevent misfolding and promote the refolding and proper assembly of unfolded polypeptides generated under stress conditions in the mitochondrial matrix	Mitochondrion matrix.
P36776	LONM_HUMAN	Lon protease homolog, mitochondrial	LONP1 PRSS15	959	ATP-dependent serine protease that mediates the selective degradation of misfolded, unassembled or oxidatively damaged polypeptides as well as certain short-lived regulatory proteins in the mitochondrial matrix. May also have a chaperone function in the assembly of inner membrane protein complexes. Participates in the regulation of mitochondrial gene expression and in the maintenance of the integ…	Mitochondrion matrix
P23368	MAOM_HUMAN	NAD-dependent malic enzyme, mitochondrial	ME2	584	NAD-dependent mitochondrial malic enzyme that catalyzes the oxidative decarboxylation of malate to pyruvate.	Mitochondrion matrix.
O75394	RM33_HUMAN	39S ribosomal protein L33, mitochondrial	MRPL33 C2orf1	65	Mitochondrial ribosomal protein	Mitochondrion
O43678	NDUA2_HUMAN	NADH dehydrogenase [ubiquinone] 1 alpha subcomplex subunit 2	NDUFA2	99	Accessory subunit of the mitochondrial membrane respiratory chain NADH dehydrogenase (Complex I), that is believed not to be involved in catalysis.	Mitochondrion inner membrane
Q16795	NDUA9_HUMAN	NADH dehydrogenase [ubiquinone] 1 alpha subcomplex subunit 9, mitochondrial	NDUFA9 NDUFS2L	377	Accessory subunit of the mitochondrial membrane respiratory chain NADH dehydrogenase (Complex I), that is believed not to be involved in catalysis. Required for proper complex I assembly	Mitochondrion matrix
Q9Y6M9	NDUB9_HUMAN	NADH dehydrogenase [ubiquinone] 1 beta subcomplex subunit 9	NDUFB9 LYRM3 UQOR22	179	Accessory subunit of the mitochondrial membrane respiratory chain NADH dehydrogenase (Complex I), that is believed to be not involved in catalysis.	Mitochondrion inner membrane
O95298	NDUC2_HUMAN	NADH dehydrogenase [ubiquinone] 1 subunit C2	NDUFC2 HLC1	119	Accessory subunit of the mitochondrial membrane respiratory chain NADH dehydrogenase (Complex I), that is believed not to be involved in catalysis.	Mitochondrion inner membrane
O43920	NDUS5_HUMAN	NADH dehydrogenase [ubiquinone] iron-sulfur protein 5	NDUFS5	106	Accessory subunit of the mitochondrial membrane respiratory chain NADH dehydrogenase (Complex I), that is believed not to be involved in catalysis.	Mitochondrion inner membrane
P49821	NDUV1_HUMAN	NADH dehydrogenase [ubiquinone] flavoprotein 1, mitochondrial	NDUFV1 UQOR1	464	Core subunit of the mitochondrial membrane respiratory chain NADH dehydrogenase (Complex I) which catalyzes electron transfer from NADH through the respiratory chain, using ubiquinone as an electron acceptor	Mitochondrion inner membrane
Q96EY7	PTCD3_HUMAN	Pentatricopeptide repeat domain-containing protein 3, mitochondrial	PTCD3 MRPS39 TRG15	689	Mitochondrial RNA-binding protein that has a role in mitochondrial translation.	Mitochondrion
Q96I99	SUCB2_HUMAN	Succinate-CoA ligase [GDP-forming] subunit beta, mitochondrial	SUCLG2	432	GTP-specific succinyl-CoA synthetase functions in the citric acid cycle (TCA), coupling the hydrolysis of succinyl-CoA to the synthesis of GTP and thus represents the only step of substrate-level phosphorylation in the TCA.	Mitochondrion
