# Supplementary material for: Profiling of insulin-resistant kidney models and human biopsies reveals common and cell-type-specific mechanisms underpinning Diabetic Kidney Disease
Source: Nat Commun. 2024 Nov 19;15:10018. doi: 10.1038/s41467-024-54089-1 (PMC11576882; doi:10.1038/s41467-024-54089-1)
Supplement: Supplementary file 10 — Supplementary Data 8 [file 41467_2024_54089_MOESM10_ESM.xlsx]

## Sheet: Sheet1
Supplementary Table 8: KPMP sample IDs
Participant ID numbers for Diabetic Kidney Disease patients from the Kidney Precision medicine project that were used in this study.
27-10039
28-10051
29-10006
29-10010
29-10011
29-10012
29-10013
29-10016
31-10001
31-10035
